# Supplementary material for: Synthesis and application of superabsorbent polymer microspheres for rapid concentration and quantification of microbial pathogens in ambient water
Source: Sep Purif Technol. 2020 May 15;239:116540. doi: 10.1016/j.seppur.2020.116540 (PMC7045201; doi:10.1016/j.seppur.2020.116540)
Supplement: Supplementary data 1 [file mmc1.xml]

<?xml version="1.0" encoding="UTF-8" standalone="no"?><data:data><datasets><author>mrh@caltech.edu</author><type>0</type><dataset><value>1</value><reason>Data will be made available on request</reason><comments/></dataset></datasets></data:data>
